# Supplementary material for: Soil Properties Interacting With Microbial Metagenome in Decreasing CH4 Emission From Seasonally Flooded Marshland Following Different Stages of Afforestation
Source: Front Microbiol. 2022 Feb 23;13:830019. doi: 10.3389/fmicb.2022.830019 (PMC8905362; doi:10.3389/fmicb.2022.830019)
Supplement: Supplementary file 1 [file Table_1.xlsx]

## Sheet: Sheet2
Table S4 Soil properties under different vegetation types
	SOM (%)	TN (g/kg)	TP (g/kg)	TK (g/kg)	AN (mg/kg)	AP (mg/kg)	AK (mg/kg)	pH	CEC (cmol(+)/kg)	O2 (uM)	Soil dry matter (%)	<0.002 mm(%)	0.002-0.005 mm(%)	0.005-0.05 mm(%)	0.05-0.1 mm(%)	0.1-0.25 mm(%)	0.25-0.5 mm(%)	0.5-1 mm(%)	1mm-2mm
BA	2.07±0.17	1.21±0.09	0.94±0.03	19.72±0.39	104.84±4.19	11.37±0.69	100.70±1.85	7.94±0.03	31.90±3.10	61.20±1.01	70.53±0.92	3.72±0.10	5.78±0.04	28.63±1.13	23.82±0.36	22.40±0.18	7.86±0.46	7.66±0.07	0.13±0.06
NV	2.82±0.47	1.60±0.22	0.85±0.05	20.39±0.41	132.92±11.84	5.53±1.60	108.48±11.58	7.87±0.04	25.38±4.38	62.97±0.41	69.47±0.55	2.82±0.04	3.75±0.19	19.81±0.80	19.59±0.42	20.45±0.43	13.91±0.11	15.49±1.07	4.18±0.70
PP5	2.43±0.29	1.17±0.04	0.98±0.01	18.49±0.46	98.48±7.06	7.79±1.38	104.33±6.47	7.94±0.05	18.40±1.61	62.97±2.28	70.43±1.10	2.70±0.09	3.50±0.07	22.00±0.42	23.82±0.21	22.46±0.30	12.05±0.04	11.39±0.80	2.08±0.33
PP10	2.75±0.18	1.36±0.06	0.95±0.04	17.67±0.34	122.17±7.68	11.10±0.41	107.60±7.73	7.89±0.05	13.78±1.76	62.53±1.90	70.43±0.67	2.05±0.02	3.10±0.07	19.10±0.44	22.41±0.35	23.06±0.52	13.09±0.39	13.88±0.71	3.30±0.26
PP20	2.11±0.32	0.99±0.16	0.83±0.02	14.83±0.37	101.77±18.87	6.09±0.36	69.77±8.73	7.96±0.08	14.58±2.06	61.83±0.94	71.27±0.61	1.78±0.01	2.60±0.01	15.91±0.24	22.22±0.24	28.84±0.15	17.08±0.33	10.81±0.27	0.77±0.04
